# Supplementary material for: Low Physical Performance Could Be Associated with Adverse Health Outcomes over Time: Results from a Cohort of Older Adults
Source: Int J Environ Res Public Health. 2024 Mar 9;21(3):319. doi: 10.3390/ijerph21030319 (PMC10969904; doi:10.3390/ijerph21030319)
Supplement: Supplementary file 1 [file ijerph-21-00319-s001.zip]

Archive with 1 entries (1 files):
- ijerph-2790351-supplementary.pdf
